# Supplementary material for: Chimeric Antigen Receptor T Cell Immunotherapy for Autoimmune Rheumatic Disorders: Where Are We Now?
Source: Cells. 2025 Aug 12;14(16):1242. doi: 10.3390/cells14161242 (PMC12384554; doi:10.3390/cells14161242)
Supplement: Supplementary file 1 [file cells-14-01242-s001.zip]

Archive with 3 entries (3 files):
- cells-3781980_TableS1.pdf
- cells-3781980_TableS2.pdf
- cells-3781980_TableS3.pdf
